# Supplementary material for: Ramf: An Open-Source R Package for Statistical Analysis and Display of Quantitative Root Colonization by Arbuscular Mycorrhiza Fungi
Source: Front Plant Sci. 2019 Sep 27;10:1184. doi: 10.3389/fpls.2019.01184 (PMC6777641; doi:10.3389/fpls.2019.01184)
Supplement: Figure S1 — Substrate selection. Statistical output of (A) am_2anova_grid() and (B) am_anova_grid() functions to select the optimal substrate for high P mediated AM colonization. [file DataSheet_1.zip]

Archive with 33 entries (30 files):
- supplemental figures codes and data/
- supplemental figures codes and data/Table S1  Gridline_Sand.csv
- __MACOSX/
- __MACOSX/supplemental figures codes and data/
- __MACOSX/supplemental figures codes and data/._Table S1  Gridline_Sand.csv
- supplemental figures codes and data/Table S6 trouvelotData.csv
- __MACOSX/supplemental figures codes and data/._Table S6 trouvelotData.csv
- supplemental figures codes and data/Fig S3.tiff
- __MACOSX/supplemental figures codes and data/._Fig S3.tiff
- supplemental figures codes and data/Fig S2.tiff
- __MACOSX/supplemental figures codes and data/._Fig S2.tiff
- supplemental figures codes and data/.DS_Store
- __MACOSX/supplemental figures codes and data/._.DS_Store
- supplemental figures codes and data/Code S2 gridData.R
- __MACOSX/supplemental figures codes and data/._Code S2 gridData.R
- supplemental figures codes and data/Table S4 Gridline_substrate.csv
- __MACOSX/supplemental figures codes and data/._Table S4 Gridline_substrate.csv
- supplemental figures codes and data/Table S2  Gridline_Sand-Terragreen.csv
- __MACOSX/supplemental figures codes and data/._Table S2  Gridline_Sand-Terragreen.csv
- supplemental figures codes and data/Table S3  Gridline_Sand-Calcined clay.csv
- __MACOSX/supplemental figures codes and data/._Table S3  Gridline_Sand-Calcined clay.csv
- supplemental figures codes and data/Code S1 Substrate selection.R
- __MACOSX/supplemental figures codes and data/._Code S1 Substrate selection.R
- supplemental figures codes and data/Fig S4.tiff
- __MACOSX/supplemental figures codes and data/._Fig S4.tiff
- supplemental figures codes and data/Code S4 RscriptForBenchmark.R
- __MACOSX/supplemental figures codes and data/._Code S4 RscriptForBenchmark.R
- supplemental figures codes and data/Table S5 gridData.csv
- __MACOSX/supplemental figures codes and data/._Table S5 gridData.csv
- supplemental figures codes and data/Fig S1.tiff
- __MACOSX/supplemental figures codes and data/._Fig S1.tiff
- supplemental figures codes and data/Code S3 trouvelotData.R
- __MACOSX/supplemental figures codes and data/._Code S3 trouvelotData.R
