# Supplementary material for: Ramf: An Open-Source R Package for Statistical Analysis and Display of Quantitative Root Colonization by Arbuscular Mycorrhiza Fungi
Source: Front Plant Sci. 2019 Sep 27;10:1184. doi: 10.3389/fpls.2019.01184 (PMC6777641; doi:10.3389/fpls.2019.01184)
Supplement: Figure S1 — Substrate selection. Statistical output of (A) am_2anova_grid() and (B) am_anova_grid() functions to select the optimal substrate for high P mediated AM colonization. [file DataSheet_1.zip › supplemental figures codes and data/Table S1 Gridline_Sand.csv]

Samples	Replicates	Total
Low phosphate	A	88
Low phosphate	B	95
Low phosphate	C	87
Low phosphate	D	74
Low phosphate	E	95
Low phosphate	F	93
Low phosphate	G	80
High phosphate	A	21
High phosphate	B	7
High phosphate	C	5
High phosphate	D	18
High phosphate	E	7
High phosphate	F	17
High phosphate	G	2
