# Supplementary material for: Ramf: An Open-Source R Package for Statistical Analysis and Display of Quantitative Root Colonization by Arbuscular Mycorrhiza Fungi
Source: Front Plant Sci. 2019 Sep 27;10:1184. doi: 10.3389/fpls.2019.01184 (PMC6777641; doi:10.3389/fpls.2019.01184)
Supplement: Figure S1 — Substrate selection. Statistical output of (A) am_2anova_grid() and (B) am_anova_grid() functions to select the optimal substrate for high P mediated AM colonization. [file DataSheet_1.zip › supplemental figures codes and data/Table S6 trouvelotData.csv]

Samples	Replicates	Scoring
Control	1	0
Control	1	0
Control	1	5A3
Control	1	0
Control	1	0
Control	1	0
Control	1	0
Control	1	0
Control	1	0
Control	1	0
Control	1	0
Control	1	0
Control	1	0
Control	1	0
Control	1	0
Control	1	3A3
Control	1	5A3
Control	1	3A3
Control	1	4A3
Control	1	2A3
Control	1	0
Control	1	2A3
Control	1	5A3
Control	1	2A3
Control	1	3A2
Control	1	2A3
Control	1	1A3
Control	1	0
Control	1	0
Control	1	0
Control	1	1A2
Control	1	1A2
Control	1	3A3
Control	1	1A3
Control	1	3A3
Control	1	0
Control	1	0
Control	1	3A2
Control	1	2A3
Control	1	5A3
Control	2	0
Control	2	4A3
Control	2	2A3
Control	2	0
Control	2	0
Control	2	1A3
Control	2	0
Control	2	0
Control	2	5A3
Control	2	5A3
Control	2	0
Control	2	0
Control	2	0
Control	2	0
Control	2	0
Control	2	0
Control	2	0
Control	2	0
Control	2	0
Control	2	0
Control	3	1A3
Control	3	5A2
Control	3	5A3
Control	3	0
Control	3	5A3
Control	3	3A3
Control	3	5A3
Control	3	5A3
Control	3	4A3
Control	3	5A3
Control	3	4A3
Control	3	0
Control	3	0
Control	3	0
Control	3	3A3
Control	3	0
Control	3	1A2
Control	3	0
Control	3	1A3
Control	3	1A3
Control	4	0
Control	4	0
Control	4	0
Control	4	0
Control	4	0
Control	4	0
Control	4	0
Control	4	0
Control	4	4A3
Control	4	3A3
Control	4	0
Control	4	3A3
Control	4	0
Control	4	2A3
Control	4	3A3
Control	4	0
Control	4	0
Control	4	0
Control	4	0
Control	4	0
Control	4	0
Control	5	3A3
Control	5	4A3
Control	5	0
Control	5	0
Control	5	0
Control	5	2A3
Control	5	2A3
Control	5	5A3
Control	5	0
Control	5	0
Control	5	0
Control	5	2A3
Control	5	1A3
Control	5	2A3
Control	5	0
Control	5	0
Control	5	3A3
Control	5	5A3
Control	5	5A3
Control	5	5A3
Control	5	5A3
Control	5	0
Control	5	0
Control	5	2A3
Control	5	5A3
Control	5	3A3
Control	5	2A3
Control	5	4A3
Control	5	0
Control	5	0
Control	5	0
Control	5	0
Control	5	0
Control	5	0
Control	5	0
Control	5	5A3
Control	5	0
Control	5	3A3
Control	5	5A3
Control	5	5A3
Control	5	0
GR24 10e-7M	1	0
GR24 10e-7M	1	0
GR24 10e-7M	1	0
GR24 10e-7M	1	0
GR24 10e-7M	1	0
GR24 10e-7M	1	0
GR24 10e-7M	1	0
GR24 10e-7M	1	5A3
GR24 10e-7M	1	5A3
GR24 10e-7M	1	0
GR24 10e-7M	1	0
GR24 10e-7M	1	1A3
GR24 10e-7M	1	0
GR24 10e-7M	1	1A3
GR24 10e-7M	1	0
GR24 10e-7M	1	0
GR24 10e-7M	1	0
GR24 10e-7M	1	0
GR24 10e-7M	1	0
GR24 10e-7M	1	0
GR24 10e-7M	1	0
GR24 10e-7M	1	0
GR24 10e-7M	1	5A3
GR24 10e-7M	1	5A3
GR24 10e-7M	1	0
GR24 10e-7M	1	0
GR24 10e-7M	1	1A3
GR24 10e-7M	1	1A3
GR24 10e-7M	1	0
GR24 10e-7M	1	0
GR24 10e-7M	1	5A3
GR24 10e-7M	1	0
GR24 10e-7M	1	0
GR24 10e-7M	1	0
GR24 10e-7M	1	1A2
GR24 10e-7M	1	0
GR24 10e-7M	1	0
GR24 10e-7M	1	0
GR24 10e-7M	1	0
GR24 10e-7M	1	0
GR24 10e-7M	2	1A2
GR24 10e-7M	2	0
GR24 10e-7M	2	0
GR24 10e-7M	2	0
GR24 10e-7M	2	0
GR24 10e-7M	2	0
GR24 10e-7M	2	0
GR24 10e-7M	2	0
GR24 10e-7M	2	0
GR24 10e-7M	3	0
GR24 10e-7M	3	0
GR24 10e-7M	3	0
GR24 10e-7M	3	0
GR24 10e-7M	3	0
GR24 10e-7M	3	0
GR24 10e-7M	3	0
GR24 10e-7M	3	3A3
GR24 10e-7M	3	3A3
GR24 10e-7M	3	3A3
GR24 10e-7M	3	5A3
GR24 10e-7M	3	5A3
GR24 10e-7M	3	0
GR24 10e-7M	3	0
GR24 10e-7M	3	0
GR24 10e-7M	3	2A3
GR24 10e-7M	3	3A2
GR24 10e-7M	3	2A3
GR24 10e-7M	3	0
GR24 10e-7M	3	0
MP3 10e-7M	1	0
MP3 10e-7M	1	0
MP3 10e-7M	1	0
MP3 10e-7M	1	0
MP3 10e-7M	1	0
MP3 10e-7M	1	2A3
MP3 10e-7M	1	0
MP3 10e-7M	1	0
MP3 10e-7M	1	1A2
MP3 10e-7M	1	0
MP3 10e-7M	1	0
MP3 10e-7M	1	2A3
MP3 10e-7M	1	2A2
MP3 10e-7M	1	0
MP3 10e-7M	1	1A3
MP3 10e-7M	1	0
MP3 10e-7M	1	4A3
MP3 10e-7M	1	5A2
MP3 10e-7M	1	3A2
MP3 10e-7M	1	0
MP3 10e-7M	1	5A3
MP3 10e-7M	1	4A3
MP3 10e-7M	1	3A3
MP3 10e-7M	1	3A3
MP3 10e-7M	1	1A2
MP3 10e-7M	1	2A3
MP3 10e-7M	1	0
MP3 10e-7M	1	0
MP3 10e-7M	1	0
MP3 10e-7M	1	1A1
MP3 10e-7M	1	3A3
MP3 10e-7M	1	3A2
MP3 10e-7M	1	1A3
MP3 10e-7M	1	2A3
MP3 10e-7M	2	3A2
MP3 10e-7M	2	5A3
MP3 10e-7M	2	5A3
MP3 10e-7M	2	2A3
MP3 10e-7M	2	5A3
MP3 10e-7M	2	5A3
MP3 10e-7M	2	4A2
MP3 10e-7M	2	3A2
MP3 10e-7M	2	4A2
MP3 10e-7M	2	3A2
MP3 10e-7M	2	0
MP3 10e-7M	2	0
MP3 10e-7M	2	0
MP3 10e-7M	2	0
MP3 10e-7M	2	0
MP3 10e-7M	2	5A3
MP3 10e-7M	2	4A3
MP3 10e-7M	2	3A2
MP3 10e-7M	2	0
MP3 10e-7M	2	0
MP3 10e-7M	2	0
MP3 10e-7M	2	0
MP3 10e-7M	2	2A2
MP3 10e-7M	2	5A2
MP3 10e-7M	2	5A2
MP3 10e-7M	2	5A3
MP3 10e-7M	2	5A3
MP3 10e-7M	2	5A3
MP3 10e-7M	2	5A3
MP3 10e-7M	2	3A3
MP3 10e-7M	2	3A2
MP3 10e-7M	2	3A2
MP3 10e-7M	2	4A2
MP3 10e-7M	2	4A3
MP3 10e-7M	2	5A3
MP3 10e-7M	2	3A3
MP3 10e-7M	2	0
MP3 10e-7M	2	4A2
MP3 10e-7M	2	5A3
MP3 10e-7M	2	4A3
MP3 10e-7M	3	0
MP3 10e-7M	3	0
MP3 10e-7M	3	0
MP3 10e-7M	3	0
MP3 10e-7M	3	0
MP3 10e-7M	3	1A3
MP3 10e-7M	3	2A3
MP3 10e-7M	3	0
MP3 10e-7M	3	0
MP3 10e-7M	3	0
MP3 10e-7M	3	0
MP3 10e-7M	3	0
MP3 10e-7M	3	0
MP3 10e-7M	3	0
MP3 10e-7M	3	3A3
MP3 10e-7M	3	0
MP3 10e-7M	3	0
MP3 10e-7M	3	0
MP3 10e-7M	3	0
MP3 10e-7M	4	1A3
MP3 10e-7M	4	2A3
MP3 10e-7M	4	4A3
MP3 10e-7M	4	0
MP3 10e-7M	4	0
MP3 10e-7M	4	3A3
MP3 10e-7M	4	2A3
MP3 10e-7M	4	0
MP3 10e-7M	4	0
MP3 10e-7M	4	0
MP3 10e-7M	4	5A3
MP3 10e-7M	4	1A2
MP3 10e-7M	4	3A3
MP3 10e-7M	4	0
MP3 10e-7M	4	0
MP3 10e-7M	4	0
MP3 10e-7M	4	0
MP3 10e-7M	4	0
MP3 10e-7M	4	0
MP3 10e-7M	4	0
MP3 10e-7M	5	3A3
MP3 10e-7M	5	0
MP3 10e-7M	5	0
MP3 10e-7M	5	0
MP3 10e-7M	5	0
MP3 10e-7M	5	2A3
MP3 10e-7M	5	0
MP3 10e-7M	5	0
MP3 10e-7M	5	0
MP3 10e-7M	5	3A3
MP3 10e-7M	5	0
MP3 10e-7M	5	2A3
MP3 10e-7M	5	0
MP3 10e-7M	5	4A2
MP3 10e-7M	5	5A3
MP3 10e-7M	5	0
MP3 10e-7M	5	0
MP3 10e-7M	5	0
MP3 10e-7M	5	1A3
MP3 10e-7M	5	2A2
MP3 10e-8M	1	0
MP3 10e-8M	1	0
MP3 10e-8M	1	0
MP3 10e-8M	1	0
MP3 10e-8M	1	5A3
MP3 10e-8M	1	0
MP3 10e-8M	1	0
MP3 10e-8M	1	0
MP3 10e-8M	1	3A3
MP3 10e-8M	1	4A3
MP3 10e-8M	1	0
MP3 10e-8M	1	0
MP3 10e-8M	1	0
MP3 10e-8M	1	0
MP3 10e-8M	1	4A3
MP3 10e-8M	1	5A3
MP3 10e-8M	1	4A3
MP3 10e-8M	1	3A2
MP3 10e-8M	1	5A3
MP3 10e-8M	1	5A3
MP3 10e-8M	2	0
MP3 10e-8M	2	0
MP3 10e-8M	2	0
MP3 10e-8M	2	0
MP3 10e-8M	2	4A3
MP3 10e-8M	2	2A3
MP3 10e-8M	2	3A3
MP3 10e-8M	2	0
MP3 10e-8M	2	0
MP3 10e-8M	2	2A3
MP3 10e-8M	2	3A3
MP3 10e-8M	2	0
MP3 10e-8M	2	0
MP3 10e-8M	2	5A3
MP3 10e-8M	2	2A3
MP3 10e-8M	2	0
MP3 10e-8M	2	0
MP3 10e-8M	2	0
MP3 10e-8M	2	0
MP3 10e-8M	2	0
MP3 10e-8M	2	3A3
MP3 10e-8M	2	2A3
MP3 10e-8M	2	3A3
MP3 10e-8M	2	3A3
MP3 10e-8M	2	5A3
MP3 10e-8M	2	0
MP3 10e-8M	2	0
MP3 10e-8M	2	1A3
MP3 10e-8M	2	0
MP3 10e-8M	2	0
MP3 10e-8M	2	2A3
MP3 10e-8M	2	5A3
MP3 10e-8M	2	3A3
MP3 10e-8M	2	0
MP3 10e-8M	2	0
MP3 10e-8M	2	0
MP3 10e-8M	2	0
MP3 10e-8M	2	0
MP3 10e-8M	2	0
MP3 10e-8M	2	0
MP3 10e-8M	3	0
MP3 10e-8M	3	0
MP3 10e-8M	3	0
MP3 10e-8M	3	0
MP3 10e-8M	3	2A3
MP3 10e-8M	3	0
MP3 10e-8M	3	0
MP3 10e-8M	3	0
MP3 10e-8M	3	0
MP3 10e-8M	3	0
MP3 10e-8M	3	0
MP3 10e-8M	3	3A2
MP3 10e-8M	3	4A3
MP3 10e-8M	3	0
MP3 10e-8M	3	0
MP3 10e-8M	3	0
MP3 10e-8M	3	2A3
MP3 10e-8M	3	0
MP3 10e-8M	3	0
MP3 10e-8M	3	0
MP3 10e-8M	3	0
MP3 10e-8M	3	0
MP3 10e-8M	3	0
MP3 10e-8M	3	0
MP3 10e-8M	3	0
MP3 10e-8M	3	0
MP3 10e-8M	3	0
MP3 10e-8M	3	0
MP3 10e-8M	3	0
MP3 10e-8M	4	0
MP3 10e-8M	4	0
MP3 10e-8M	4	0
MP3 10e-8M	4	0
MP3 10e-8M	4	3A3
MP3 10e-8M	4	0
MP3 10e-8M	4	0
MP3 10e-8M	4	0
MP3 10e-8M	4	0
MP3 10e-8M	4	3A2
MP3 10e-8M	4	3A2
MP3 10e-8M	4	0
MP3 10e-8M	4	0
MP3 10e-8M	4	0
MP3 10e-8M	4	5A3
MP3 10e-8M	4	5A3
MP3 10e-8M	4	4A3
MP3 10e-8M	4	0
MP3 10e-8M	4	1A3
MP3 10e-8M	4	0
MP3 10e-8M	4	0
MP3 10e-8M	4	0
MP3 10e-8M	4	5A3
MP3 10e-8M	4	4A3
MP3 10e-8M	4	2A2
MP3 10e-8M	4	5A2
MP3 10e-8M	4	1A3
MP3 10e-8M	4	5A3
MP3 10e-8M	4	5A3
MP1 10e-7M	1	0
MP1 10e-7M	1	0
MP1 10e-7M	1	0
MP1 10e-7M	1	3A2
MP1 10e-7M	1	0
MP1 10e-7M	1	1A2
MP1 10e-7M	1	3A2
MP1 10e-7M	1	0
MP1 10e-7M	1	0
MP1 10e-7M	1	0
MP1 10e-7M	1	0
MP1 10e-7M	1	0
MP1 10e-7M	1	0
MP1 10e-7M	1	0
MP1 10e-7M	1	1A3
MP1 10e-7M	1	0
MP1 10e-7M	1	0
MP1 10e-7M	1	0
MP1 10e-7M	1	3A3
MP1 10e-7M	1	0
MP1 10e-7M	1	3A2
MP1 10e-7M	1	5A2
MP1 10e-7M	1	1A2
MP1 10e-7M	1	3A2
MP1 10e-7M	1	2A3
MP1 10e-7M	1	3A3
MP1 10e-7M	1	5A3
MP1 10e-7M	1	1A3
MP1 10e-7M	1	0
MP1 10e-7M	1	0
MP1 10e-7M	1	2A3
MP1 10e-7M	1	0
MP1 10e-7M	1	5A3
MP1 10e-7M	1	5A3
MP1 10e-7M	1	0
MP1 10e-7M	1	0
MP1 10e-7M	1	5A3
MP1 10e-7M	1	5A3
MP1 10e-7M	1	0
MP1 10e-7M	2	0
MP1 10e-7M	2	1A3
MP1 10e-7M	2	1A2
MP1 10e-7M	2	1A2
MP1 10e-7M	2	1A3
MP1 10e-7M	2	3A2
MP1 10e-7M	2	0
MP1 10e-7M	2	4A2
MP1 10e-7M	2	3A2
MP1 10e-7M	2	0
MP1 10e-7M	2	0
MP1 10e-7M	2	0
MP1 10e-7M	2	1A1
MP1 10e-7M	2	2A2
MP1 10e-7M	2	1A2
MP1 10e-7M	2	0
MP1 10e-7M	2	0
MP1 10e-7M	2	0
MP1 10e-7M	2	0
MP1 10e-7M	2	0
MP1 10e-7M	2	0
MP1 10e-7M	2	0
MP1 10e-7M	2	2A3
MP1 10e-7M	2	0
MP1 10e-7M	2	2A2
MP1 10e-7M	2	0
MP1 10e-7M	2	2A3
MP1 10e-7M	2	0
MP1 10e-7M	2	1A3
MP1 10e-7M	2	0
MP1 10e-7M	2	4A3
MP1 10e-7M	2	0
MP1 10e-7M	2	0
MP1 10e-7M	2	0
MP1 10e-7M	2	0
MP1 10e-7M	2	2A2
MP1 10e-7M	2	1A2
MP1 10e-7M	2	0
MP1 10e-7M	2	0
MP1 10e-7M	3	2A3
MP1 10e-7M	3	0
MP1 10e-7M	3	0
MP1 10e-7M	3	2A2
MP1 10e-7M	3	0
MP1 10e-7M	3	5A3
MP1 10e-7M	3	5A2
MP1 10e-7M	3	2A2
MP1 10e-7M	3	0
MP1 10e-7M	3	0
MP1 10e-7M	3	5A2
MP1 10e-7M	3	0
MP1 10e-7M	3	0
MP1 10e-7M	3	3A2
MP1 10e-7M	3	0
MP1 10e-7M	3	5A3
MP1 10e-7M	3	5A2
MP1 10e-7M	3	5A2
MP1 10e-7M	3	5A2
MP1 10e-7M	3	2A2
MP1 10e-7M	3	1A2
MP1 10e-7M	3	5A3
MP1 10e-7M	3	5A3
MP1 10e-7M	3	4A3
MP1 10e-7M	3	3A3
MP1 10e-7M	3	4A3
MP1 10e-7M	3	5A3
MP1 10e-7M	3	5A2
MP1 10e-7M	3	1A2
MP1 10e-7M	3	1A2
MP1 10e-7M	3	0
MP1 10e-7M	3	3A2
MP1 10e-7M	3	4A2
MP1 10e-7M	3	3A3
MP1 10e-7M	3	5A3
MP1 10e-7M	3	3A2
MP1 10e-7M	3	0
MP1 10e-7M	3	0
MP1 10e-7M	3	5A2
MP1 10e-7M	3	0
MP1 10e-7M	3	0
MP1 10e-7M	4	1A2
MP1 10e-7M	4	1A2
MP1 10e-7M	4	0
MP1 10e-7M	4	1A2
MP1 10e-7M	4	2A3
MP1 10e-7M	4	0
MP1 10e-7M	4	3A3
MP1 10e-7M	4	0
MP1 10e-7M	4	0
MP1 10e-7M	4	0
MP1 10e-7M	4	0
MP1 10e-7M	4	0
MP1 10e-7M	4	2A3
MP1 10e-7M	4	3A3
MP1 10e-7M	4	3A3
MP1 10e-7M	4	2A3
MP1 10e-7M	4	2A3
MP1 10e-7M	4	3A2
MP1 10e-7M	4	5A3
MP1 10e-7M	4	0
MP1 10e-7M	4	4A3
MP1 10e-7M	4	0
MP1 10e-7M	4	4A2
MP1 10e-7M	4	0
MP1 10e-7M	4	1A3
MP1 10e-7M	4	5A3
MP1 10e-7M	4	5A3
MP1 10e-7M	4	3A2
MP1 10e-7M	4	5A3
MP1 10e-7M	4	5A3
MP1 10e-7M	4	5A3
MP1 10e-7M	4	4A3
MP1 10e-7M	4	0
MP1 10e-7M	4	0
MP1 10e-7M	4	0
MP1 10e-7M	4	5A3
MP1 10e-7M	4	5A3
MP1 10e-7M	4	0
MP1 10e-7M	4	0
MP1 10e-7M	4	0
MP1 10e-7M	5	2A3
MP1 10e-7M	5	0
MP1 10e-7M	5	5A3
MP1 10e-7M	5	2A3
MP1 10e-7M	5	4A3
MP1 10e-7M	5	5A3
MP1 10e-7M	5	5A3
MP1 10e-7M	5	4A3
MP1 10e-7M	5	0
MP1 10e-7M	5	0
MP1 10e-7M	5	0
MP1 10e-7M	5	4A3
MP1 10e-7M	5	5A3
MP1 10e-7M	5	0
MP1 10e-7M	5	3A3
MP1 10e-7M	5	3A3
MP1 10e-7M	5	5A2
MP1 10e-7M	5	4A3
MP1 10e-7M	5	4A3
MP1 10e-7M	5	0
MP1 10e-7M	6	0
MP1 10e-7M	6	1A3
MP1 10e-7M	6	2A2
MP1 10e-7M	6	0
MP1 10e-7M	6	5A2
MP1 10e-7M	6	5A2
MP1 10e-7M	6	4A2
MP1 10e-7M	6	3A2
MP1 10e-7M	6	4A2
MP1 10e-7M	6	4A3
MP1 10e-7M	6	0
MP1 10e-7M	6	3A2
MP1 10e-7M	6	2A2
MP1 10e-7M	6	0
MP1 10e-7M	6	0
MP1 10e-7M	6	0
MP1 10e-7M	6	0
MP1 10e-7M	6	0
MP1 10e-7M	6	1A3
MP1 10e-7M	6	0
MP1 10e-8M	1	0
MP1 10e-8M	1	3A3
MP1 10e-8M	1	0
MP1 10e-8M	1	0
MP1 10e-8M	1	0
MP1 10e-8M	1	1A3
MP1 10e-8M	1	3A3
MP1 10e-8M	1	1A3
MP1 10e-8M	1	2A3
MP1 10e-8M	1	0
MP1 10e-8M	1	1A2
MP1 10e-8M	1	0
MP1 10e-8M	1	0
MP1 10e-8M	1	0
MP1 10e-8M	1	0
MP1 10e-8M	1	0
MP1 10e-8M	1	0
MP1 10e-8M	1	1A2
MP1 10e-8M	1	3A3
MP1 10e-8M	1	3A3
MP1 10e-8M	1	0
MP1 10e-8M	1	0
MP1 10e-8M	1	3A3
MP1 10e-8M	1	3A3
MP1 10e-8M	1	0
MP1 10e-8M	1	4A3
MP1 10e-8M	1	2A3
MP1 10e-8M	1	2A3
MP1 10e-8M	1	2A3
MP1 10e-8M	1	3A3
MP1 10e-8M	1	3A3
MP1 10e-8M	1	2A3
MP1 10e-8M	1	0
MP1 10e-8M	1	0
MP1 10e-8M	1	0
MP1 10e-8M	1	0
MP1 10e-8M	1	3A3
MP1 10e-8M	1	3A3
MP1 10e-8M	1	0
MP1 10e-8M	1	0
MP1 10e-8M	1	2A3
MP1 10e-8M	2	0
MP1 10e-8M	2	3A2
MP1 10e-8M	2	5A3
MP1 10e-8M	2	5A3
MP1 10e-8M	2	0
MP1 10e-8M	2	3A3
MP1 10e-8M	2	2A3
MP1 10e-8M	2	0
MP1 10e-8M	2	1A3
MP1 10e-8M	2	3A2
MP1 10e-8M	2	1A3
MP1 10e-8M	2	0
MP1 10e-8M	2	1A2
MP1 10e-8M	2	3A2
MP1 10e-8M	2	2A3
MP1 10e-8M	2	0
MP1 10e-8M	2	0
MP1 10e-8M	2	0
MP1 10e-8M	2	0
MP1 10e-8M	2	0
MP1 10e-8M	2	0
MP1 10e-8M	2	3A3
MP1 10e-8M	2	5A2
MP1 10e-8M	2	1A2
MP1 10e-8M	2	2A3
MP1 10e-8M	2	0
MP1 10e-8M	2	0
MP1 10e-8M	2	0
MP1 10e-8M	2	0
MP1 10e-8M	2	0
MP1 10e-8M	2	3A3
MP1 10e-8M	2	3A3
MP1 10e-8M	2	3A3
MP1 10e-8M	2	2A3
MP1 10e-8M	2	0
MP1 10e-8M	2	0
MP1 10e-8M	2	0
MP1 10e-8M	2	0
MP1 10e-8M	2	0
MP1 10e-8M	2	0
MP1 10e-8M	3	0
MP1 10e-8M	3	5A3
MP1 10e-8M	3	2A3
MP1 10e-8M	3	0
MP1 10e-8M	3	2A3
MP1 10e-8M	3	0
MP1 10e-8M	3	1A3
MP1 10e-8M	3	0
MP1 10e-8M	3	0
MP1 10e-8M	3	5A3
MP1 10e-8M	3	5A3
MP1 10e-8M	3	5A3
MP1 10e-8M	3	5A3
MP1 10e-8M	3	5A3
MP1 10e-8M	3	5A3
MP1 10e-8M	3	5A3
MP1 10e-8M	3	5A3
MP1 10e-8M	3	1A3
MP1 10e-8M	3	1A3
MP1 10e-8M	3	1A2
MP1 10e-8M	4	0
MP1 10e-8M	4	0
MP1 10e-8M	4	0
MP1 10e-8M	4	0
MP1 10e-8M	4	0
MP1 10e-8M	4	0
MP1 10e-8M	4	0
MP1 10e-8M	4	0
MP1 10e-8M	4	0
MP1 10e-8M	4	0
MP1 10e-8M	4	0
MP1 10e-8M	4	4A2
MP1 10e-8M	4	5A3
MP1 10e-8M	4	5A3
MP1 10e-8M	4	4A3
MP1 10e-8M	4	0
MP1 10e-8M	4	3A3
MP1 10e-8M	4	2A3
MP1 10e-8M	4	0
MP1 10e-8M	4	0
MP1 10e-8M	4	5A3
MP1 10e-8M	4	4A3
MP1 10e-8M	4	0
MP1 10e-8M	4	0
MP1 10e-8M	4	0
MP1 10e-8M	4	0
MP1 10e-8M	4	0
MP1 10e-8M	4	2A3
MP1 10e-8M	4	2A3
MP1 10e-8M	4	0
MP1 10e-8M	4	0
MP1 10e-8M	4	0
MP1 10e-8M	4	0
MP1 10e-8M	4	0
MP1 10e-8M	4	0
MP1 10e-8M	4	0
MP1 10e-8M	4	0
MP1 10e-8M	4	0
MP1 10e-8M	4	5A3
MP1 10e-8M	4	3A3
MP1 10e-8M	5	0
MP1 10e-8M	5	4A3
MP1 10e-8M	5	0
MP1 10e-8M	5	5A3
MP1 10e-8M	5	4A3
MP1 10e-8M	5	5A3
MP1 10e-8M	5	5A3
MP1 10e-8M	5	5A3
MP1 10e-8M	5	5A3
MP1 10e-8M	5	5A3
MP1 10e-8M	5	0
MP1 10e-8M	5	0
MP1 10e-8M	5	3A2
MP1 10e-8M	5	5A3
MP1 10e-8M	5	0
MP1 10e-8M	5	5A3
MP1 10e-8M	5	5A3
MP1 10e-8M	5	5A3
MP1 10e-8M	5	5A3
MP1 10e-8M	5	0
MP1 10e-8M	5	2A3
MP1 10e-8M	5	2A3
MP1 10e-8M	5	0
MP1 10e-8M	5	0
MP1 10e-8M	5	0
MP1 10e-8M	5	0
MP1 10e-8M	5	0
MP1 10e-8M	5	0
MP1 10e-8M	5	0
MP1 10e-8M	5	0
MP1 10e-8M	5	5A3
MP1 10e-8M	5	5A3
MP1 10e-8M	5	1A3
MP1 10e-8M	5	0
MP1 10e-8M	5	0
MP1 10e-8M	5	3A3
MP1 10e-8M	5	0
MP1 10e-8M	5	0
MP1 10e-8M	5	0
MP1 10e-8M	5	0
