# Supplementary material for: Ramf: An Open-Source R Package for Statistical Analysis and Display of Quantitative Root Colonization by Arbuscular Mycorrhiza Fungi
Source: Front Plant Sci. 2019 Sep 27;10:1184. doi: 10.3389/fpls.2019.01184 (PMC6777641; doi:10.3389/fpls.2019.01184)
Supplement: Figure S1 — Substrate selection. Statistical output of (A) am_2anova_grid() and (B) am_anova_grid() functions to select the optimal substrate for high P mediated AM colonization. [file DataSheet_1.zip › supplemental figures codes and data/Code S2 gridData.R]

# Load libraries
library(Ramf)
library(ggplot2)

# Read data in
gr <- readData("gridData.csv", type = "grid")

# Summary
grs <- am_summary(gr)

# Statistics
grst <- am_stat(gr, method = "fdr")

# Plot
p1 <- am_dotplot_legend(gr, main = "Grid experiment", annot = "letters", method = "BH")+ theme(plot.title = element_text(hjust = .5), axis.text = element_text(size = 14))

# Save
## Summary
am_save(grs, "Exp001") 
## Statistics
am_save(grst, "Exp001")
## Plot
am_save(p1, "Fig5.jpeg", width = 29, height = 21, units = "cm", dpi = 300)


p1 <- am_dotplot_legend(gr, cbPalette = c('#ca0021', '#f4a582', '#92c5de'))
p2 <- am_dotplot_legend(gr, cbPalette = c('#ca0020', '#f4a582', '#92c5de', '#0571b0'))+ theme(panel.grid.major.y = element_line(size = 1, colour = "grey90"))
p3 <- am_dotplot_legend(gr, main = "Grid experiment", cbPalette = c('#ca0020', '#f4a582', '#92c5de', '#0571b0'))+ theme(panel.grid.major.y = element_line(size = 1, colour = "grey90"), plot.title = element_text(hjust = .5), text=element_text(family="Avenir"), axis.text = element_text(size = 18))
pp <- cowplot::plot_grid(p1,p2, labels = c("A", "B"), nrow = 1)
pp2 <- cowplot::plot_grid(pp, p3, labels = c("","C"), ncol = 1)
cowplot::save_plot("Fig6.jpeg", pp2, base_width = 15, base_height = 10)

# p1 <- am_dotplot_legend(gr, annot = "asterisks")
# p2 <- am_dotplot_legend(gr, annot = "asterisks", method = "BH")
p3 <- am_dotplot_legend(gr, annot = "asterisks", method = "BH", alpha = 0.01)
p4 <- am_dotplot_legend(gr, annot = "letters", method = "BH", alpha = 0.01)
# pp2 <- cowplot::plot_grid(p1, p2, p3, p4, labels = c("A","B","C"), ncol = 2)
pp3 <- cowplot::plot_grid( p3, p4, labels = c("A","B"), ncol = 2)
# cowplot::save_plot("Fig7.jpeg", pp2, base_width = 12, base_height = 10)
cowplot::save_plot("Fig7.jpeg", pp3, base_width = 12, base_height = 5)

am_save(am_dotplot_legend(gr, annot = "letters", method = "BH", alpha = 0.01, main = "Grid experiment", cbPalette = c('#ca0020', '#f4a582', '#92c5de', '#0571b0'))+ theme(panel.grid.major.y = element_line(size = 1, colour = "grey90"), plot.title = element_text(hjust = .5), text=element_text(family="Avenir"), axis.text = element_text(size = 16)), "Fig8.jpeg", width = 29, height = 21, units = "cm", dpi = 300)
