# Supplementary material for: Ramf: An Open-Source R Package for Statistical Analysis and Display of Quantitative Root Colonization by Arbuscular Mycorrhiza Fungi
Source: Front Plant Sci. 2019 Sep 27;10:1184. doi: 10.3389/fpls.2019.01184 (PMC6777641; doi:10.3389/fpls.2019.01184)
Supplement: Figure S1 — Substrate selection. Statistical output of (A) am_2anova_grid() and (B) am_anova_grid() functions to select the optimal substrate for high P mediated AM colonization. [file DataSheet_1.zip › supplemental figures codes and data/Table S4 Gridline_substrate.csv]

Samples	Replicates	Total	trt
Low phosphate	A	88	Sand
Low phosphate	B	95	Sand
Low phosphate	C	87	Sand
Low phosphate	D	74	Sand
Low phosphate	E	95	Sand
Low phosphate	F	93	Sand
Low phosphate	G	80	Sand
High phosphate	A	21	Sand
High phosphate	B	7	Sand
High phosphate	C	5	Sand
High phosphate	D	18	Sand
High phosphate	E	7	Sand
High phosphate	F	17	Sand
High phosphate	G	2	Sand
Low phosphate	A	78	ST
Low phosphate	B	87	ST
Low phosphate	C	60	ST
Low phosphate	D	71	ST
Low phosphate	E	58	ST
High phosphate	A	60	ST
High phosphate	B	57	ST
High phosphate	C	60	ST
High phosphate	D	41	ST
High phosphate	E	60	ST
Low phosphate	A	92	SC
Low phosphate	B	95	SC
Low phosphate	C	98	SC
Low phosphate	D	94	SC
Low phosphate	E	91	SC
High phosphate	A	76	SC
High phosphate	B	83	SC
High phosphate	C	93	SC
High phosphate	D	92	SC
High phosphate	E	83	SC
