# Supplementary material for: Ramf: An Open-Source R Package for Statistical Analysis and Display of Quantitative Root Colonization by Arbuscular Mycorrhiza Fungi
Source: Front Plant Sci. 2019 Sep 27;10:1184. doi: 10.3389/fpls.2019.01184 (PMC6777641; doi:10.3389/fpls.2019.01184)
Supplement: Figure S1 — Substrate selection. Statistical output of (A) am_2anova_grid() and (B) am_anova_grid() functions to select the optimal substrate for high P mediated AM colonization. [file DataSheet_1.zip › supplemental figures codes and data/Table S2 Gridline_Sand-Terragreen.csv]

Samples	Replicates	Total
Low phosphate	A	78
Low phosphate	B	87
Low phosphate	C	60
Low phosphate	D	71
Low phosphate	E	58
High phosphate	A	60
High phosphate	B	57
High phosphate	C	60
High phosphate	D	41
High phosphate	E	60
