# Supplementary material for: Ramf: An Open-Source R Package for Statistical Analysis and Display of Quantitative Root Colonization by Arbuscular Mycorrhiza Fungi
Source: Front Plant Sci. 2019 Sep 27;10:1184. doi: 10.3389/fpls.2019.01184 (PMC6777641; doi:10.3389/fpls.2019.01184)
Supplement: Figure S1 — Substrate selection. Statistical output of (A) am_2anova_grid() and (B) am_anova_grid() functions to select the optimal substrate for high P mediated AM colonization. [file DataSheet_1.zip › supplemental figures codes and data/Code S1 Substrate selection.R]

### Scripts used in Supplemetary Figure-1. Substrate selection...

# Load library
library(Ramf)

#################
# Read data in
#################
df <- read.csv("Table S4 Gridline_substrate.csv")

#################
# 2 way ANOVA
#################
# Do the 2-way ANOVA
am_2anova_grid(df, col = "Total")

#################
# One way ANOVA
#################
# From the 2-way ANOVA we know there are
# significant differences. Using the one
# way ANOVA we can check where these 
# differences lay.
# Sand
am_anova_grid(Sand, col = "Total")
# Sand Terragreen
am_anova_grid(ST, col = "Total")
# Sand Calcine clay
am_anova_grid(SC, col = "Total")
