# Supplementary material for: Ramf: An Open-Source R Package for Statistical Analysis and Display of Quantitative Root Colonization by Arbuscular Mycorrhiza Fungi
Source: Front Plant Sci. 2019 Sep 27;10:1184. doi: 10.3389/fpls.2019.01184 (PMC6777641; doi:10.3389/fpls.2019.01184)
Supplement: Figure S1 — Substrate selection. Statistical output of (A) am_2anova_grid() and (B) am_anova_grid() functions to select the optimal substrate for high P mediated AM colonization. [file DataSheet_1.zip › supplemental figures codes and data/Code S4 RscriptForBenchmark.R]

# Load libraries
library(Ramf)
library(ggplot2)

# Read data in
f <- dir(system.file("extdata", package = "Ramf"), full.names = TRUE, pattern = "grid.csv")
gr <- readData(f, type = "grid")

# Summary
grs <- am_summary(gr)

# Statistics
grst <- am_stat(gr, method = "fdr")

# Plot
p1 <- am_dotplot(gr, main = "Grid experiment", cbPalette = c('#ca0020', '#f4a582', '#92c5de', '#0571b0'), annot = "letters", method = "BH")+ theme(panel.grid.major.y = element_line(size = 1, colour = "grey90"), plot.title = element_text(hjust = .5), axis.text = element_text(size = 14))

# Save
## Summary
am_save(grs, "Exp001")
## Statistics
am_save(grst, "Exp001")
## Plot
am_save(p1, "Exp001.jpeg", width = 29, height = 21, units = "cm", dpi = 300)
