# Supplementary material for: Ramf: An Open-Source R Package for Statistical Analysis and Display of Quantitative Root Colonization by Arbuscular Mycorrhiza Fungi
Source: Front Plant Sci. 2019 Sep 27;10:1184. doi: 10.3389/fpls.2019.01184 (PMC6777641; doi:10.3389/fpls.2019.01184)
Supplement: Figure S1 — Substrate selection. Statistical output of (A) am_2anova_grid() and (B) am_anova_grid() functions to select the optimal substrate for high P mediated AM colonization. [file DataSheet_1.zip › supplemental figures codes and data/Table S5 gridData.csv]

Samples	Replicates	Total	Hyphopodia	IntrHyphae	Arbuscules	Vesicles
Low phosphate	A	88	4	88	78	40
Low phosphate	B	95	4	95	76	35
Low phosphate	C	87	6	87	70	31
Low phosphate	D	74	5	74	62	27
Low phosphate	E	95	3	95	79	25
Low phosphate	F	93	4	93	85	41
Low phosphate	G	80	4	80	59	20
Medium phosphate	A	79	4	79	61	27
Medium phosphate	B	72	3	72	59	20
Medium phosphate	C	52	2	52	40	21
Medium phosphate	D	80	4	80	63	29
Medium phosphate	E	53	2	53	41	15
Medium phosphate	F	63	4	63	49	25
Medium phosphate	G	62	4	62	48	24
High phosphate	A	21	2	21	21	8
High phosphate	B	7	1	7	5	2
High phosphate	C	5	1	5	5	2
High phosphate	D	18	2	18	18	6
High phosphate	E	7	1	7	5	1
High phosphate	F	17	2	17	11	2
High phosphate	G	2	0	2	2	1
