# Supplementary material for: Ramf: An Open-Source R Package for Statistical Analysis and Display of Quantitative Root Colonization by Arbuscular Mycorrhiza Fungi
Source: Front Plant Sci. 2019 Sep 27;10:1184. doi: 10.3389/fpls.2019.01184 (PMC6777641; doi:10.3389/fpls.2019.01184)
Supplement: Figure S1 — Substrate selection. Statistical output of (A) am_2anova_grid() and (B) am_anova_grid() functions to select the optimal substrate for high P mediated AM colonization. [file DataSheet_1.zip › supplemental figures codes and data/Code S3 trouvelotData.R]

# Load libraries
library(Ramf)
library(ggplot2)

# Read data in
tr <- readData("trouvelotData.csv", type = "trouvelot")

# Summary
trs <- am_summary(tr)

# Statistics
trst <- am_stat(tr, method = "fdr")

# Plots
p1 <- am_dotplot(tr, main = "Trouvelot analysis", annot = "letters")+ theme(plot.title = element_text(hjust = .5), axis.text = element_text(size = 14))
p2 <- am_boxplot(tr, main = "Trouvelot analysis", annot = "letters")+ theme(plot.title = element_text(hjust = .5), axis.text = element_text(size = 14))

# Save
## Summary
am_save(trs, "Exp001")
## Statistics
am_save(trst, "Exp001")
## Plot
am_save(p1, "Exp001.jpeg", width = 29, height = 21, units = "cm", dpi = 300)
am_save(p2, "Exp002.jpeg", width = 29, height = 21, units = "cm", dpi = 300)
## Fig9
pp <- cowplot::plot_grid(p1, p2, labels = c("A","B"), ncol = 1)
cowplot::save_plot("Fig9.jpeg", pp, base_width = 9, base_height = 9)
